# Supplementary material for: Predicted Structures of Ceduovirus Adhesion Devices Highlight Unique Architectures Reminiscent of Bacterial Secretion System VI
Source: Viruses. 2025 Sep 18;17(9):1261. doi: 10.3390/v17091261 (PMC12474359; doi:10.3390/v17091261)
Supplement: Supplementary file 1 [file viruses-17-01261-s001.zip]

Archive with 1 entries (1 files):
- Supplementary-Figures-new.pdf
